# Supplementary material for: Design-Oriented Degradation Mapping and Hyperelastic Model-Switch Guidelines for Nitrile-Butadiene Rubber Seals
Source: Polymers (Basel). 2025 Aug 27;17(17):2316. doi: 10.3390/polym17172316 (PMC12431286; doi:10.3390/polym17172316)
Supplement: Supplementary file 1 [file polymers-17-02316-s001.zip]

Archive with 1 entries (1 files):
- polymers-3758634-supplementary.pdf
